# Supplementary material for: GPX2 predicts recurrence-free survival and triggers the Wnt/β-catenin/EMT pathway in prostate cancer
Source: PeerJ. 2022 Oct 25;10:e14263. doi: 10.7717/peerj.14263 (PMC9615941; doi:10.7717/peerj.14263)
Supplement: Supplemental Information 2 [file peerj-10-14263-s002.xlsx]

## Sheet: cck8
Time （hours）＀＀	Control(OD value)			si-NC(OD value)			si-GPX2(OD value)			over-NC(OD value)			over-GPX2(OD value)
0	0	0	0	0	0	0	0	0	0	0	0	0	0	0	0
24	0.65	0.55	0.53	0.55	0.57	0.51	0.43	0.41	0.41	0.55	0.53	0.46	0.75	0.68	0.7
48	1.22	1.21	1.24	1.12	1.2	1.16	0.78	0.85	0.78	1.12	1.09	1.16	1.48	1.55	1.48
72	1.73	1.92	1.85	1.77	1.81	1.78	1.04	1.03	1.07	1.76	1.84	1.77	2.12	2.15	2.33
