# Supplementary material for: GPX2 predicts recurrence-free survival and triggers the Wnt/β-catenin/EMT pathway in prostate cancer
Source: PeerJ. 2022 Oct 25;10:e14263. doi: 10.7717/peerj.14263 (PMC9615941; doi:10.7717/peerj.14263)
Supplement: Supplemental Information 3 [file peerj-10-14263-s003.xlsx]

## Sheet: Sheet1
			Group	apoptosis%			AV	SD
			Control	5.95	5.19	6.21	5.78333	0.530031
			si-NC	6.57	5.7	5.15	5.80667	0.715984
			si-GPX2	30.22	32.66	34.58	32.4867	2.18516
			over-NC	5.82	6.83	5.07	5.90667	0.883195
			over-GPX2	2.059	2.441	2.66	2.38667	0.304162
