# Supplementary material for: GPX2 predicts recurrence-free survival and triggers the Wnt/β-catenin/EMT pathway in prostate cancer
Source: PeerJ. 2022 Oct 25;10:e14263. doi: 10.7717/peerj.14263 (PMC9615941; doi:10.7717/peerj.14263)
Supplement: Supplemental Information 4 [file peerj-10-14263-s004.xlsx]

## Sheet: Sheet1
			Group	Number of invasive cells			AV	SD
			Control	19	15	22	18.6667	3.51188
			si-NC	17	16	21	18	2.64575
			si-GPX2	4	7	5	5.33333	1.52753
			over-NC	18	14	19	17	2.64575
			over-GPX2	53	48	61	54	6.55744
