# Supplementary material for: GPX2 predicts recurrence-free survival and triggers the Wnt/β-catenin/EMT pathway in prostate cancer
Source: PeerJ. 2022 Oct 25;10:e14263. doi: 10.7717/peerj.14263 (PMC9615941; doi:10.7717/peerj.14263)
Supplement: Supplemental Information 5 [file peerj-10-14263-s005.xlsx]

## Sheet: LNCaP
Well	Sample	2-△△Ct	mean	SD
LNCaP	GPX2	1.00928
LNCaP	GPX2	0.99539	1.00002	0.00802235
LNCaP	GPX2	0.99539
22RV1	GPX2	0.20733
22RV1	GPX2	0.20166	0.212483	0.0141223
22RV1	GPX2	0.228458
DU145	GPX2	0.225313
DU145	GPX2	0.210224	0.221332	0.00974701
DU145	GPX2	0.228458
PC-3	GPX2	0.127627
PC-3	GPX2	0.138696	0.129302	0.00867924
PC-3	GPX2	0.121582
